# Supplementary material for: Regioselective Synthesis of 6-O-Acetyl Dieckol and Its Selective Cytotoxicity against Non-Small-Cell Lung Cancer Cells
Source: Mar Drugs. 2022 Oct 29;20(11):683. doi: 10.3390/md20110683 (PMC9695823; doi:10.3390/md20110683)
Supplement: Supplementary file 1 [file marinedrugs-20-00683-s001.zip]

Archive with 1 entries (1 files):
- marinedrugs-1972377-supplementary.pdf
